# Supplementary material for: Newly discovered population of Aedes japonicus japonicus (Diptera: Culicidae) in Upper Bavaria, Germany, and Salzburg, Austria, is closely related to the Austrian/Slovenian bush mosquito population
Source: Parasit Vectors. 2016 Mar 21;9:163. doi: 10.1186/s13071-016-1447-z (PMC4802659; doi:10.1186/s13071-016-1447-z)
Supplement: Additional file 1: — Pairwise population matrix of Nei’s genetic distances. The lower the values, the closer the genetic relatedness between the respective populations. (XLSX 9 kb) [file 13071_2016_1447_MOESM1_ESM.xlsx]

## Sheet: Tabelle1
	1	2	3	4	5	6	7
1. Upper Bavaria/Austria	0
2. Switzerland/Southwest Germany	0.148823	0
3. West Germany	0.245494	0.14362	0
4. Netherlands	0.150653	0.129705	0.175742	0
5. North Germany	0.307696	0.17141	0.0578014	0.179469	0
6. Austria/Slovenia	0.0384183	0.11951	0.188571	0.151012	0.275724	0
7. Belgium	0.277329	0.199363	0.260629	0.225331	0.312197	0.245849	0
